# Supplementary material for: Antibacterial Activity of AXOTL-13, a Novel Peptide Identified from the Transcriptome of the Salamander Ambystoma mexicanum
Source: Pharmaceutics. 2024 Nov 12;16(11):1445. doi: 10.3390/pharmaceutics16111445 (PMC11597150; doi:10.3390/pharmaceutics16111445)
Supplement: Supplementary file 1 [file pharmaceutics-16-01445-s001.zip]

Archive with 1 entries (1 files):
- pharmaceutics-3263466-supplementary.pdf
